# Supplementary material for: PCDH9 suppresses melanoma proliferation and cell migration
Source: Front Oncol. 2022 Nov 14;12:903554. doi: 10.3389/fonc.2022.903554 (PMC9703089; doi:10.3389/fonc.2022.903554)
Supplement: Supplementary file 1 [file DataSheet_1.zip]

Archive with 38 entries (38 files):
- Data Sheet 1.PDF
- Data Sheet 10.PDF
- Data Sheet 11.PDF
- Data Sheet 12.PDF
- Data Sheet 13.PDF
- Data Sheet 14.PDF
- Data Sheet 15.PDF
- Data Sheet 2.PDF
- Data Sheet 3.PDF
- Data Sheet 4.PDF
- Data Sheet 5.PDF
- Data Sheet 6.PDF
- Data Sheet 7.PDF
- Data Sheet 8.PDF
- Data Sheet 9.PDF
- desktop.ini
- Image 1.TIF
- Image 10.JPEG
- Image 11.JPEG
- Image 12.JPEG
- Image 13.JPEG
- Image 14.JPEG
- Image 15.JPEG
- Image 2.TIF
- Image 3.JPEG
- Image 4.JPEG
- Image 5.JPEG
- Image 6.JPEG
- Image 7.JPEG
- Image 8.JPEG
- Image 9.JPEG
- Table 2.XLS
- Table 3.XLS
- Table 4.XLSX
- Table 5.XLS
- Table 6.XLSX
- Table 7.XLSX
- Table 1.pdf
