# Supplementary material for: PCDH9 suppresses melanoma proliferation and cell migration
Source: Front Oncol. 2022 Nov 14;12:903554. doi: 10.3389/fonc.2022.903554 (PMC9703089; doi:10.3389/fonc.2022.903554)
Supplement: Supplementary file 1 [file DataSheet_1.zip › Table 2.XLS]

## Sheet: Sheet1
		A375 cells		A375/GFP		A375/PCDH9		Vector
24H	孔1	0.72		0.737		0.578		0.493
	孔2	0.699		0.756		0.582		0.444
	孔3	0.757		0.728		0.588		0.471
	孔4	0.701		0.744		0.594		0.465
	均值	0.71925		0.74125		0.5855		0.4683
	标准误	0.0269		0.1182		0.007		0.0202
	存活率	1		1.08767		0.467025
	抑制率	0		0.0876669		0.532975
48H	孔1	1.093		1.035		0.71		0.519
	孔2	1.225		0.98		0.726		0.485
	孔3	1.141		1.075		0.75		0.482
	孔4	1.2		1.028		0.76		0.483
	均值	1.16475		1.0295		0.7365		0.49225
	标准误	0.0594		0.039		0.019666		0.01788
	存活率	1		0.798885		0.363197
	抑制率	0		0.201115		0.636803
72H	孔1	2.682		2.371		1.105		0.495
	孔2	2.675		2.347		1.178		0.49
	孔3	2.668		2.361		1.084		0.501
	孔4	2.627		2.386		1.087		0.512
	均值	2.663		2.3663		1.1135		0.4995
	标准误	0.0247		0.0164		0.044		0.0095
	存活率	1		0.862861		0.283799
	抑制率	0		0.137139		0.716201
96H	孔1	2.434		2.145		1.132		0.603
	孔2	2.63		2.3		1.374		0.592
	孔3	2.651		2.416		1.286		0.602
	孔4	2.651		2.075		1.107		0.593
	均值	2.5915		2.234		1.2248		0.5975
	标准误	0.1055		0.1535		0.110108		0.0058
	存活率	1		0.820712		0.314594
	抑制率	0		0.179288		0.685406
