# Supplementary material for: PCDH9 suppresses melanoma proliferation and cell migration
Source: Front Oncol. 2022 Nov 14;12:903554. doi: 10.3389/fonc.2022.903554 (PMC9703089; doi:10.3389/fonc.2022.903554)
Supplement: Supplementary file 1 [file DataSheet_1.zip › Table 3.XLS]

## Sheet: Sheet1
		G361 cells		G361/GFP		G361/PCDH9		Vector
24H	孔1	0.667		0.655		0.616		0.551
	孔2	0.672		0.653		0.625		0.568
	孔3	0.668		0.667		0.664		0.564
	孔4	0.687		0.672		0.618		0.547
	均值	0.6735		0.6618		0.6308		0.5575
	标准误	0.0093		0.0092		0.0225		0.0101
	存活率	1		0.899138		0.631897
	抑制率	0		0.100862		0.368103
	P值			0.297		0.003
48H	孔1	1.159		1.093		0.844		0.57
	孔2	1.255		0.883		0.814		0.553
	孔3	1.297		0.982		0.829		0.553
	孔4	1.172		1.086		0.811		0.573
	均值	1.22075		1.011		0.8245		0.56225
	标准误	0.0663		0.099		0.0152		0.0108
	存活率	1		0.681473		0.398254
	抑制率	0		0.318527		0.601746
	P值
72H	孔1	2.586		2.078		1.05		0.527
	孔2	2.317		2.232		1.171		0.524
	孔3	2.423		2.117		1.146		0.535
	孔4	2.588		1.985		1.219		0.55
	均值	2.4785		2.103		1.1465		0.534
	标准误	0.1326		0.1023		0.0711		0.0116
	存活率	1		0.806891		0.314991
	抑制率	0		0.193109		0.685009
	P值
96H	孔1	2.41		1.999		1.675		0.527
	孔2	2.435		2.062		1.584		0.533
	孔3	2.505		1.955		1.8778		0.529
	孔4	2.346		2.05		1.72		0.523
	均值	2.424		2.0165		1.7142		0.528
	标准误	0.0657		0.0493		0.1229		0.0042
	存活率	1		0.785074		0.625633
	抑制率	0		0.214926		0.374367
	P值
