# Supplementary material for: PCDH9 suppresses melanoma proliferation and cell migration
Source: Front Oncol. 2022 Nov 14;12:903554. doi: 10.3389/fonc.2022.903554 (PMC9703089; doi:10.3389/fonc.2022.903554)
Supplement: Supplementary file 1 [file DataSheet_1.zip › Table 4.XLSX]

## Sheet: Sheet1
PCDH9		A375 cells		A375/GFP		A375/PCDH9
	样1	1		1.61		904.5
	样2	1		1.4214		732.491
	样3	1		2.11		591.4
	均值	1		1.7138		742.797
	标准误	0		0.3558		156.804
Cyclin D1	样1	1		1.0905		1.7038
	样2	1		1.11		1.55
	样3	1		1.24		1.66
	均值	1		1.1468		1.6379
	标准误	0		0.0813		0.0792
Pyk2	样1	1		1.3598		1.8363
	样2	1		1.038		1.76121
	样3	1		1.04		1.745
	均值	1		1.1459		1.7808
	标准误	0		0.1852		0.0487
FAK	样1	1		0.91035		0.9488
	样2	1		1.0302		0.99
	样3	1		0.903		0.94224
	均值	1		0.9479		0.9603
	标准误	0		0.0714		0.02589
MMP2	样1	1		0.9007		0.693
	样2	1		0.9448		0.5913
	样3	1		0.914		0.5281
	均值	1		0.9198		0.6041
	标准误	0		0.0226		0.0832
MMP9	样1	1		1.0821		0.443
	样2	1		0.9364		0.3415
	样3	1		1.0693		0.447
	均值	1		1.0293		0.411
	标准误	0		0.0807		0.0598
RAC1	样1	1		0.89		0.61
	样2	1		0.914		0.5936
	样3	1		0.998		0.5128
	均值	1		0.934		0.5721
	标准误	0		0.0567		0.052
