# Supplementary material for: PCDH9 suppresses melanoma proliferation and cell migration
Source: Front Oncol. 2022 Nov 14;12:903554. doi: 10.3389/fonc.2022.903554 (PMC9703089; doi:10.3389/fonc.2022.903554)
Supplement: Supplementary file 1 [file DataSheet_1.zip › Table 6.XLSX]

## Sheet: Sheet1
PCDH9		Control	Cont-shRNA	PCDH9-shRNA
	实验1	1	0.933	0.239
	实验2	1	0.735	0.313
	实验3	1	0.797	0.255
	均值	1	0.8217	0.269
	标准误	0	0.1012	0.0389
	P值			0
Pyk2		Control	Cont-shRNA	PCDH9-shRNA
	实验1	1	0.978	0.474
	实验2	1	0.907	0.341
	实验3	1	0.748	0.433
	均值	1	0.8777	0.416
	标准误	0	0.1178	0.0681
	P值
Cyclin D1		Control	Cont-shRNA	PCDH9-shRNA
	实验1	1	0.985	0.491
	实验2	1	0.942	0.651
	实验3	1	0.789	0.456
	均值	1	0.9053	0.5237
	标准误	0	0.103	0.104
	P值			0.001
MMP2		Control	Cont-shRNA	PCDH9-shRNA
	实验1	1	1.255	2.16
	实验2	1	1.164	1.82
	实验3	1	1.227	2.471
	均值	1	1.2153	2.1503
	标准误	0	0.0466	0.3256
	P值
MMP9		Control	Cont-shRNA	PCDH9-shRNA
	实验1	1	0.903	2.13
	实验2	1	1.008	2.903
	实验3	1	1.135	2.124
	均值	1	1.0153	2.3857
	标准误	0	0.1162	0.448
	P值			0.001
RAC1		Control	Cont-shRNA	PCDH9-shRNA
	实验1	1	0.912	1.815
	实验2	1	1.06	3.065
	实验3	1	1.013	2.34
	均值	1	0.995	2.4067
	标准误	0	0.0756	0.6277
	P值			0.003
