# Supplementary material for: PCDH9 suppresses melanoma proliferation and cell migration
Source: Front Oncol. 2022 Nov 14;12:903554. doi: 10.3389/fonc.2022.903554 (PMC9703089; doi:10.3389/fonc.2022.903554)
Supplement: Supplementary file 1 [file DataSheet_1.zip › Table 7.XLSX]

## Sheet: Sheet1
PCDH9		Control	Cont-shRNA	PCDH9-shRNA
	实验1	1	0.804	0.349
	实验2	1	0.897	0.233
	实验3	1	0.845	0.25
	均值	1	0.8487	0.2773
	标准误	0	0.0466	0.0626
	P值			0
Pyk2		Control	Cont-shRNA	PCDH9-shRNA
	实验1	1	0.86	0.267
	实验2	1	0.742	0.249
	实验3	1	1.058	0.517
	均值	1	0.8867	0.3443
	标准误	0	0.1597	0.1498
	P值			0.01
Cyclin D1		Control	Cont-shRNA	PCDH9-shRNA
	实验1	1	0.979	0.452
	实验2	1	0.864	0.415
	实验3	1	1.232	0.528
	均值	1	1.025	0.65
	标准误	0	0.1883	0.0576
	P值			0.001
MMP2		Control	Cont-shRNA	PCDH9-shRNA
	实验1	1	0.94	3.348
	实验2	1	1.03	2.9
	实验3	1	1.127	2.557
	均值	1	1.0323	2.935
	标准误	0	0.0935	0.3967
	P值			0
MMP9		Control	Cont-shRNA	PCDH9-shRNA
	实验1	1	1.192	2.642
	实验2	1	1.019	2.044
	实验3	1	1.204	2.368
	均值	1	1.1383	2.3513
	标准误	0	0.1035	0.2994
	P值			0
RAC1		Control	Cont-shRNA	PCDH9-shRNA
	实验1	1	1.036	2.637
	实验2	1	0.961	2.57
	实验3	1	1.018	2.273
	均值	1	1.005	2.4933
	标准误	0	0.0392	0.1937
	P值			0
